# Supplementary material for: Antitumoral and Antimetastatic Activity by Mixed Chelate Copper(II) Compounds (Casiopeínas®) on Triple-Negative Breast Cancer, In Vitro and In Vivo Models
Source: Int J Mol Sci. 2024 Aug 13;25(16):8803. doi: 10.3390/ijms25168803 (PMC11354730; doi:10.3390/ijms25168803)
Supplement: Supplementary file 1 [file ijms-25-08803-s001.zip]

Archive with 1 entries (1 files):
- ijms-3115912-supplementary.pdf
